# Supplementary material for: Learning by Heart: Cultural Patterns in the Faunal Processing Sequence during the Middle Pleistocene
Source: PLoS One. 2013 Feb 20;8(2):e55863. doi: 10.1371/journal.pone.0055863 (PMC3577810; doi:10.1371/journal.pone.0055863)
Supplement: Table S1 — Results from the Exact Multinomial Test (EMT) for sublevel TD10-1 of Gran Dolina and level IV of Bolomor Cave. Starting from the ab-initio hypothesis that impacts should be uniformly distributed across bone parts, probabilities in the tested null-model have been adjusted. See Text S1 or http://rgm2.lab.nig.ac.jp/RGM2/func.php?rd_id=EMT:multinomial.test for more details. (XLS) [file pone.0055863.s001.xls]

## Sheet: Table S1
Table S1.
Results from the Exact Multinomial Test (EMT)* applied to sublevel TD10-1 of Gran Dolina and level IV of Bolomor Cave.
Starting from the ab-initio hypothesis that impacts should be uniformly distributed across bone parts, probabilities in the tested null-model have been adjusted taking into account differences in recovery rates
	p-value TD10-1	p-value Bolomor IV
Humerus	0.8123	< 1e-06
Radius	0.2101	0.025
Femur	0.9151	0.0001
Tibia	0.5584	< 1e-06
Metacarpus	0.2045	0.001
Metatarsus	0.6433	< 1e-06
*See Text S1 or http://rgm2.lab.nig.ac.jp/RGM2/func.php?rd_id=EMT:multinomial.test for more details
