# Supplementary material for: Learning by Heart: Cultural Patterns in the Faunal Processing Sequence during the Middle Pleistocene
Source: PLoS One. 2013 Feb 20;8(2):e55863. doi: 10.1371/journal.pone.0055863 (PMC3577810; doi:10.1371/journal.pone.0055863)
Supplement: Table S2 — NISP with cut-marks, location, morphology and performed activity by skeletal elements, taxa and weight size category from TD10-1. Abbreviations: Cm = Cut-marks; Inc = incisions; Saw = sawing marks; Scr = Scrape marks; Sk = Skinning; Df = Defleshing; Da = Disarticulation; Dm = Dismembering; Vr = viscera removal; Pr = Periosteum removal; Tr = Tendon removal. (XLS) [file pone.0055863.s002.xls]

## Sheet: Table S2
Table S2. NISP with cut-marks, location, morphology and performed activity by skeletal elements, taxa and weight size category from TD10-1
Skeletal element	Orden / Size weight category	NISP	No. Cm	Cm type	Cm orient.	Location	Performed activity
Cranium	Large size	1	1-3	Inc	Tr	Frontal squama	Sk
	Medium size	6	2-8	Inc	Tr/Obl	Frontal, occipital, parietal and nasal bones	Sk
	Small size	6	4-8	Inc/Saw	Tr/Obl	Nasal and occipital bones	Sk
Mandible	Cervus elaphus	5	1-3	Inc	Obl	Horiz. ramus, below P4, M1, lingual and buccal sides	Sk +Vr + Df
	Bison sp.	1	5-12	Inc	Obl	Horiz. ramus, below M2, lingual and buccal sides	Vr + Df
	Medium size	3	3-5	Inc	Tr/Obl	Horiz. ramus, lateral side	Df
Pm2inf	Equus ferus	1	2	Inc	Obl	buccal side	Df
M2sup	Equus ferus	1	5	Inc	Obl	buccal side	Df
Scapula	Dama dama	1	1-3	Inc/Saw	Obl	neck	Df
	Cervus elaphus	10	1-14	Inc/Saw	Tr/Obl/Long	Glenoid cavity, neck, supraspinous fossa, lateral border, posterior side	Da + Df
	Medium size	2	3-5	Inc	Obl	Supraspinous fossa, posterior side	Df
Pelvis	Vulpes vulpes	1	5	Inc	Obl	Acetabular fossa edge	Dm
	Equus ferus	1	2	Inc	Obl	Ilium inf. edge	Df
	Cervus elaphus	6	1-27	Inc/Saw	Tr/Obl	Acetabular fossa edge, ischiopubic ramus, ilium	Dm + Df
	Large size	5	2	Inc	Obl	Acetabular fossa edge, isquium, ilium	Dm +Df
	Medium size	1	9	Inc	Obl	Iliac pilar	Df
	Small size	2	2-4	Inc	Tr/Obl	Iliopubic ramus, ilium	Df
Vertebra	Large size	3	1-5	Inc/Saw	Tr/Obl	Spinous process, transverse process	Df
	Medium size	8	1-6	Inc	Tr/Obl	Spinous process, transverse process	Df
	Small size	7	1-13	Inc	Tr/Obl	Spinous process, transverse process	Df
Rib	Panthera leo fossilis	1	1-16	Inc	Obl	Shaft, ventral and dorsal sides	Df + Vr
	Very large size	1	1-4	Inc/Saw	Tr	Neck, ventral side	Vr
	Large size	7	1-9	Inc/Saw	Obl	Shaft, ventral and dorsal sides	Vr + Df
	Medium size	22	1-12	Inc	Tr/Obl/Long	Shaft, ventral and dorsal sides	Vr + Df
	Small size	6	1-8	Inc	Tr/Obl	Shaft, ventral and dorsal sides	Vr + Df
Humerus	Equus ferus	2	1-7	Inc/Saw	Tr/Obl	Distal metaphysis, anterior, posterior and lateral sides	Df
	Cervus elaphus	28	1-27	Inc/Saw	Tr/Obl	Diaphysis, prox. and distal metaphysis, deltoid tuberosity, all sides	Df
	Bison sp.	4	2-12	Inc	Tr/Obl	Prox. and distal metaphysis	Df
	Corvidae	1	7	Inc	Obl	Middle-shaft, anterior side	Df
	Very large size	1	2	Inc	Obl	Diaphysis, medial and anterior side	Df
	Large size	3	1-7	Inc	Tr/Obl	Head, diaphysis	Da + Df
	Small size	1	10	Inc	Obl	Diaphysis	Df
Radius	Equus ferus	1	1-4	Inc	Tr/Obl	Distal metaphysis, posterior and lateral side	Df
	Cervus elaphus	14	2-11	Inc/Saw	Tr/Obl/Long	Diaphysis, prox. metaphysis, all sides	Df
	Bison sp.	1	1	Inc	Obl	Diaphysis, medial side	Df
	Hemitragus sp.	1	1	Inc	Tr/Obl	Prox. metaphysis, lateral side	Df
	Oryctolagus sp.	1	3	Inc	Tr	Prox. metaphysis, anterior side	Df
Ulna	Cervus elaphus	10	1-8	Inc	Tr/Obl	Guiding ridge, prox., middle and distal diahysis, anterior, posterior and lateral sides	Da + Df
	Bison sp.	2	1-12	Inc	Tr/Obl	Prox., middle and distal diahysis, posterior and lateral sides	Df
Femur	Equus ferus	6	1-15	Inc/Saw	Obl/Long	Diaphysis, distal metaphysis, greater trochanter, posterior, lateral and medial sides	Df
	Cervus elaphus	14	1-11	Inc/Saw/Scr	Tr/Obl/Long	Diaphysis, prox. and distal metaphysis, all sides	Df + Pr
	Bison sp.	3	2-13	Inc/Scr	Tr/Obl/Long	Diaphysis, prox. and distal metaphysis, anterior and posterior sides	Df + Pr
	Oryctolagus sp.	3	1-5	Inc	Tr/Obl	Prox. and distal metaphysis, anterior, posterior and medial sides	Df
	Large size	3	1-4	Inc/Scr	Obl/Long	Diaphysis, posterior side	Df + Pr
	Medium size	1	6	Inc	Obl	Diaphysis	Df
	Small size	1	3	Inc	Obl	Diaphysis, anterior side	Df
Tibia	Cervus elaphus	25	2-47	Inc/Saw/Scr	Tr/Obl/Long	Prox. and distal metaphysis, diaphysis, popliteus area, all sides	Df + Pr
	Bison sp.	2	3-4	Inc/Saw	Obl	Diaphysis, popliteus area, all sides	Df
	Hemitragus sp.	1	41	Inc	Obl	Popliteus area, posterior side	Df
	Oryctolagus sp.	2	1-2	Inc	Tr/Obl	Diaphysis, distal metaphysis, greater trochanter, posterior side	Df
(Tibiotarsus)	Passeriformes	1	7	Inc	Tr	Middle-shaft	Df
(Tibiotarsus)	Corvidae	1	1	Inc	Tr	Middle-shaft	Df
	Very large size	1	4	Inc	Obl	Diaphysis, lateral side	Df
	Large size	2	1-4	Inc	Tr/Obl	Diaphysis, medial side	Df
	Medium size	1	2-3	Inc	Obl	Diaphysis, lateral side	Df
Carpal/Tarsal	Cervus elaphus	1	5	Inc	Tr	Lateral side	Sk
	Medium size	1	3	Inc	Obl	Lateral side	Sk
Calcaneus	Cervus elaphus	1	2-27	Inc/Saw	Tr/Obl	Hallucis longusflexor, neck	Sk
	Oryctolagus sp.	1	5	Inc	Tr	Medial post. process	Sk
Metacarpus	Stephanorhinus hemitoechus	1	1	Inc	Obl	Prox. metaphysis, lateral side	Sk
	Equus ferus	1	2	Inc	Tr/Obl	Diaphysis, lateral side	Sk
	Cervidae unident.	1	2	Inc	Tr/Obl	Diaphysis, anterior side	Sk
	Cervus elaphus	14	1-10	Inc/Saw	Tr/Obl	Diaphysis, prox. and distal metaphysis, all sides	Sk
	Bison sp.	2	1-5	Inc	Obl	Diaphysis, anterior and medial sides	Sk
	Oryctolagus sp.	1	2-5	Inc	Tr/Obl	Prox. metaphysis, anterior side	Sk
Metatarsus	Equus ferus	1	2	Inc	Obl	Prox. metaphysis, medial side	Sk
	Cervus elaphus	13	1-14	Inc/Saw/Scr	Tr/Obl/Long	Diaphysis, prox. and distal metaphysis/epiphysis, all sides	Sk + Pr
	Oryctolagus sp.	1	2	Inc	Tr/Obl	Prox. metaphysis, anterior side	Sk
Metapodium	Equus ferus	1	3	Inc	Tr/Obl/Long	Diaphysis, anterior side	Sk
	Cervus elaphus	4	5-15	Inc	Tr/Obl	Diaphysis, all sides	Sk
	Bison sp.	5	1-11	Inc/Scr	Obl/Long	Diaphysis, all sides	Sk + Pr
Phalanx	Panthera leo fossilis	1	3-5	Inc	Obl	Distal metaphysis, palmar and lateral sides	Sk + Tr
	Stephanorhinus hemitoechus	1	1-5	Inc	Obl	Prox. metaphysis, dorsal side	Sk
	Cervus elaphus	4	1-3	Inc	Tr/Obl	Diaphysis, distal epiphysis, palmar and dorsal sides	Sk
	Oryctolagus sp.	1	1	Inc	Obl	Diaphysis, dorsal side	Sk
Long Bones	Oryctolagus sp.	1	2	Inc	Obl	Diaphysis	Df
	Aves unident.	1	1	Inc	Obl	Diaphysis	Df
	Very large size	10	1-24	Inc	Obl/Long	Diaphysis	Df + Pr
	Large size	56	1-15	Inc	Tr/Obl/Long	Diaphysis	Df + Pr
	Medium size	121	1-20	Inc	Tr/Obl/Long	Diaphysis	Df + Pr
	Small size	23	1-12	Inc	Tr/Obl/Long	Diaphysis	Df + Pr
	Unident.	5	2-13	Inc	Tr/Obl	Diaphysis	-
Flat bones	Large size	25	1-14	Inc	Tr/Obl/Long	-	Df + Pr
	Medium size	29	1-13	Inc	Tr/Obl	-	Df
	Small size	11	1-15	Inc	Tr/Obl	-	Df
Unident.	Unident.	1	7	Inc	Obl	-	-
Cm= Cut-marks; Inc= incisions; Saw= sawing marks; Scr= Scrape marks; Sk= Skinning; Df = Defleshing; Da= Disarticulation; Dm= Dismembering; Vr= viscera removal; Pr= Periosteum removal; Tr=Tendon removal.
