# Supplementary material for: Learning by Heart: Cultural Patterns in the Faunal Processing Sequence during the Middle Pleistocene
Source: PLoS One. 2013 Feb 20;8(2):e55863. doi: 10.1371/journal.pone.0055863 (PMC3577810; doi:10.1371/journal.pone.0055863)
Supplement: Table S3 — NISP with cut-marks, location, morphology and performed activity by skeletal elements, taxa and weight size category from the archaeological. Abbreviations: Cm = Cut-marks; Inc = incisions; Saw = sawing marks; Scr = Scrape marks; Sk = Skinning; Df = Defleshing; Da = Disarticulation; Dm = Dismembering; Vr = viscera removal; Pr = Periosteum removal; Tr = Tendon removal. (XLS) [file pone.0055863.s003.xls]

## Sheet: Table S3
Table S3. NISP with cut-marks, location, morphology and performed activity by skeletal elements, taxa and weight size category from the archaeological
Level/Sublevel	Skeletal element	Orden / Size weight category	NISP	No. Cm	Cm type	Cm orient.	Location	Performed activity
XVIIc	Cranium	Oryctolagus cuniculus	1	2-8	Inc	Obl	Frontal bone	Sk
		Large size	1	3-5	Inc	Obl	Nasal bone	Sk
	Mandible	Equus ferus	3	1-5	Inc	Tr/Obl	Horiz. ramus, below M3, lingual and buccal sides	Sk + Vr + Df
		Cervus elaphus	2	1-6	Inc	Tr/Obl	Horiz. ramus, below M2-M3, lingual and buccal sides	Sk + Vr + Df
		Bos primigenius	1	3	Inc	Obl	Horiz. ramus, buccal side	Df
		Hemitragus bonali	2	1-8	Inc	Tr/Obl	Horiz. ramus, below M2-M3, lingual and buccal sides	Sk + Vr + Df
		Oryctolagus cuniculus	2	1-8	Inc/Saw	Obl/Tr	Horiz. ramus, interalveolar area, lingual and buccal sides	Sk + Df
	Scapula	Cervus elaphus	1	4	Inc	Obl	Infraspinous fossa, superior border, posterior side	Df
		Large size	1	3	Inc	Obl	Supraspinous fossa, posterior side	Df
	Pelvis	Large size	1	8-13	Inc	Obl	Ilium	Df
		Lagomorpha	1	2-3	Inc	Obl/Tr	Isquium, ilium	Df
	Vertebra	Large size	1	3	Inc	Obl	Transverse process	Df
	Rib	Medium size	4	1-3	Inc	Tr/Obl	Shaft, ventral and dorsal sides	Vr + Df
		Small size	4	1	Inc/Saw	Tr/Obl	Neck, shaft, ventral and dorsal sides	Vr + Df
	Coracoides	Anas sp.	1	2-3	Inc	Obl	Shaft	Df
	Humerus	Equus ferus	4	2-10	Inc	Obl	Diaphysis, posterior, anterior and medial sides	Df
		Megaloceros giganteus	1	16	Inc	Obl	Diaphysis, posterior side	Df
		Dama sp.	1	2	Inc	Obl	Diaphysis, lateral side	Df
		Cervus elaphus	7	1-5	Inc/Saw	Tr/Obl	Prox. and distal metaphysis, diaphysis, deltoid tuberosity, all sides	Df
		Bos primigenius	1	3	Inc/Saw	Tr	Distal metaphysis	Df
		Oryctolagus cuniculus	2	2-5	Inc	Tr/Obl	Middle-shaft, distal metaphysis, anterior and lateral sides	Df
		Phasianidae	1	9	Inc	Obl	Middle-shaft, distal shaft, anterior side	Df
	Radius	Equus ferus	1	6	Inc	Obl	Diaphysis, anterior side	Df
		Oryctolagus cuniculus	1	8	Inc	Tr	Diaphysis, anterior side	Df
	Ulna	Cervus elaphus	3	1-6	Inc	Tr/Obl	Middle diahysis, posterior and lateral sides	Df
		Oryctolagus cuniculus	3	1-2	Inc	Tr/Obl	Middle diahysis, posterior side	Df
		Passeriformes	2	6-10	Inc	Tr/Obl	Distal and middle-shaft, medial and lateral sides	Df
		Phasianidae	1	3	Inc	Tr	Middle-shaft, lateral side	Df
		Anas sp.	1	3-5	Inc	Obl	Prox. shaft, medial side	Df
	Femur	Equus ferus	3	2-4	Inc	Obl/Long	Diaphysis, prox. metaphysis, lesser trochanter, all sides	Df
		Megaloceros giganteus	1	1	Inc	Obl	Diaphysis, anterior side	Df
		Cervus elaphus	1	4	Inc	Obl	Diaphysis, lateral side	Df
		Bos primigenius	1	3	Inc	Obl	Diaphysis, lateral side	Df
		Oryctolagus cuniculus	3	1-7	Inc/Saw/Scr	Tr/Obl/Long	Distal metaphysis, diaphysis, anterior, posterior and medial sides	Df + Pr
	Tibia	Cervus elaphus	3	2	Inc/Saw	Tr/Obl	Prox. and distal metaphysis, all sides	Df
		Oryctolagus cuniculus	3	2-9	Inc	Obl	Middle shaft, posterior and medial side	Df
	Calcaneus	Oryctolagus cuniculus	1	1-3	Inc	Tr	Distal process	Sk
	Metacarpus	Cervus elaphus	1	2	Inc	Obl	Diaphysis, lateral side	Sk
		Oryctolagus cuniculus	1	2-4	Inc/Saw	Tr/Obl	Prox. metaphysis, anterior side	Sk
	Metatarsus	Equus ferus	1	2	Inc	Obl	Diaphysis, lateral side	Sk
		Dama sp.	1	2	Inc/Saw	Tr/Obl	Diaphysis, prox. metaphysis, medial side	Sk
		Oryctolagus cuniculus	4	1-3	Inc/Saw	Tr/Obl	Diaphysis, prox. metaphysis, all sides	Sk
	Metapodium	Equus ferus	1	7	Inc	Obl	Diaphysis, lateral side	Sk
		Cervus elaphus	1	3	Inc	Obl	Diaphysis, anterior side	Sk
		Bos primigenius	1	3	Inc	Obl	Diaphysis, medial/lateral side	Sk
		Oryctolagus cuniculus	1	2	Inc	Obl	Diaphysis, anterior side	Sk
	Phalanx	Equus ferus	1	2	Inc	Obl	Distal epiphysis, lateral side	Sk
	Long bones	Large size	18	1-9	Inc/Saw	Tr/Obl	Diaphysis	Df
		Medium size	13	1-7	Inc/Saw	Obl	Diaphysis	Df
		Small size	1	2	Inc	Obl	Diaphysis	Df
	Flat bones	Large size	2	3-5	Inc	Obl/long	-	Df
		Medium size	1	2-5	Inc	Tr/Obl	-	Df
XVIIa	Mandible	Equus ferus	2	3-5	Inc	Obl	Horiz. ramus, below molars buccal side	Df
		Cervus elaphus	1	3-7	Inc	Obl	Vert. and Horiz. ramus, below M3, lingual and buccal sides	Vr + Df
		Bos primigenius	1	6	Inc	Obl	Horiz. ramus, buccal side	Df
	Scapula	Cervus elaphus	2	2-13	Inc	Obl	Lateral border, posterior side	Df
		Bos primigenius	1	2	Inc	Obl/Long	Lateral border, posterior side	Df
		Large size	1	3	Inc	Obl	Supraspinous fossa, posterior side	Df
	Vertebra	Bos primigenius	1	2-8	Inc	Tr	Spinous process	Df
		Medium size	1	2	Inc	Tr	Spinous process, transverse process	Df
		Small size	2	3-7	Inc	Tr	Spinous process, vertebral body	Df
	Rib	Large size	1	3	Inc	Obl	Shaft, dorsal side	Df
		Medium size	5	2-46	Inc/Saw	Tr/Obl	Neck, shaft, ventral and dorsal side	Vr + Df
		Small size	2	3	Inc	Obl	Shaft, dorsal side	Df
	Coracoides	Galliformes	1	2	Inc	Obl	Shaft	Df
	Humerus	Cervus elaphus	5	2-16	Inc/Saw	Tr/Obl	Epiphysis, distal metaphysis, diaphysis, deltoid and lesser tuberosity, all sides	Df + Da
		Oryctolagus cuniculus	2	3-5	Inc	Tr/Obl	Middle-shaft, distal metaphysis, anterior and posterior sides	Df
		Anatidae	1	4	Inc	Obl	Middle-shaft, posterior and anterior side	Df
	Radius	Equus ferus	1	5	Inc	Obl	Diaphysis, anterior side	Df
		Cervus elaphus	2	5-7	Inc	Obl	Diaphysis, anterior and posterior sides	Df
		Oryctolagus cuniculus	1	2	Inc	Tr	Prox. metaphysis, lateral side	Df
		Medium size	1	5	Inc	Tr	Prox. metaphysis, medial side	Df
	Ulna	Equus ferus	1	1-3	Inc	Tr/Obl	Middle diahysis, posterior side	Df
		Cervus elaphus	4	1-24	Inc	Obl	Guiding ridge, middle diahysis, anterior and posterior side	Df + Da
		Phasianidae	1	4	Inc	Tr	Middle-shaft, lateral side	Df
	Femur	Equus ferus	2	8-11	Inc/Saw	Obl/Long	Diaphysis, prox. metaphysis, lesser trochanter, all sides	Df
		Cervus elaphus	1	1	Inc	Long	Diaphysis, anterior side	Df
		Oryctolagus cuniculus	3	1-7	Inc/Saw	Tr/Obl	Prox. metaphysis, diaphysis, anterior, posterior and medial sides	Df
		Phasianidae	1	1	Inc	Tr	Middle-shaft, anterior and lateral sides	Df
		Medium size	1	4	Inc	Obl	Diaphysis, anterior side	Df
	Tibia	Equus ferus	1	7	Inc	Tr/Obl	Prox. metaphysis, diaphysis, anterior and posterior sides	Df
		Cervus elaphus	5	1-6	Inc/Saw	Tr/Obl	Distal metaphysis, diaphysis, all sides	Df
		Oryctolagus cuniculus	3	1-12	Inc	Obl	Middle shaft, posterior, anterior and lateral sides	Df
	Metatarsus	Equus ferus	1	3	Inc	Obl	Diaphysis, lateral and posterior sides	Sk
		Cervus elaphus	3	1-10	Inc/Saw	Tr/Obl	Diaphysis, prox. metaphysis, anterior and lateral/medial sides	Sk
		Oryctolagus cuniculus	2	2-3	Inc	Tr	Diaphysis, prox. metaphysis, all sides	Sk
	Metapodium	Cervus elaphus	5	1-10	Inc/Saw	Tr	Diaphysys, medial/lateral side	Sk
	Phalanx	Hemitragus bonali	1	4	Inc	Tr	Distal ephiphysis, anterior side	Sk
	Long bones	Oryctolagus cuniculus	3	1-9	Inc/Saw	Tr/Obl	Diaphysis	Df
		Large size	9	1-17	Inc/Saw	Tr/Obl	Diaphysis	Df
		Medium size	26	9	Inc	Tr/Obl/Long	Diaphysis	Df
		Small size	4	2-3	Inc	Obl	Diaphysis	Df
	Flat bones	Large size	2	3	Inc	Obl	-	Df
		Medium size	2	1	Inc	Obl	-	Df
		Small size	2	2-16	Inc	Tr/Obl	-	Df
XI	Mandible	Oryctolagus cuniculus	1	2	Inc	Obl	Horiz. ramus, below molars, buccal side	Df
	Pelvis	Oryctolagus cuniculus	4	2-5	Inc	Tr/Obl	Ilium, pubis	Df
		Aythya sp.	1	2	Inc	Obl	Isquium, iliotibialis caudal area	Df
		Medium size	1	16	Inc	Tr	Isquium	Df
	Vertebra	Small size	1	1-2	Inc/Saw	Tr	Spinous process	Df
	Rib	Medium size	1	2	Inc	Tr/Obl	Neck, ventral side	Vr
		Small size	1	1	Inc	Obl	Shaft, dorsal side	Df
		Very small size	3	1-4	Inc	Tr/Obl	Neck, shaft, ventral side	Vr
	Furcula	Aythya sp.	2	2-6	Inc	Tr	Distal diaphysis, anterior side	Df
	Coracoides	Aythya sp.	3	1-3	Inc	Obl	Supracoracoideus area, anterior side	Df
	Humerus	Cervus elaphus	1	1-27	Inc	Obl	Prox. metaphysis, posterior side	Df
		Oryctolagus cuniculus	2	2-3	Inc	Tr/Obl	Prox. and distal metaphysis, diaphysis, posterior and medial sides	Df
		Aythya sp.	3	1-11	Inc	Obl/Long	Middle-shaft, distal shaft, anterior and posterior sides	Df
	Radius	Oryctolagus cuniculus	8	1-27	Inc	Obl/Tr	Diaphysis, anterior, medial and lateral sides	Df
		Aythya sp.	2	2-3	Inc	Obl	Middle-shaft, prox. shaft, lateral side	Df
		Medium size	1	1-2	Inc/Saw	Tr	Diaphysis, distal metaphysis, anterior side	Df
	Ulna	Aythya sp.	1	3-9	Inc	Tr/Obl	Prox. shaft, middle-shaft, anterior and lateral sides	Df
	Femur	Cervus elaphus	1	5	Inc	Obl	Diaphysis, posterior side	Df
		Aythya sp.	3	4-11	Inc	Tr/Obl	Prox. shaft, middle-shaft, distal shaft, anterior, posterior and medial sides	Df
	Tibia	Cervus elaphus	2	1-8	Inc/Scr	Obl/Long	Distal metaphysis, diaphysis, lateral, medial and posterior sides	Df + Pr
		Hemitragus bonali	1	5	Inc	Obl	Diaphysis, posterior side	Df
		Oryctolagus cuniculus	1	22	Inc	Tr/Obl	Diaphysis, posterior side	Df
	(Tibiotarsus)	Aythya sp.	3	4-11	Inc	Tr/Obl	Prox. shaft, middle-shaft, medial and anterior sides	Df
	Metatarsus	Oryctolagus cuniculus	2	2-3	Inc/Saw	Tr/Obl	Diaphysis, prox. metaphysis, anterior side	Sk
	Phalanx	Oryctolagus cuniculus	2	3-5	Inc	Tr/Obl	Diaphysis, anterior side	Sk
	Long bones	Oryctolagus cuniculus	8	1-15	Inc	Tr/Obl	Diaphysis	Df
		Medium size	9	1-9	Inc/Scr	Tr/Obl/Long	Diaphysis	Df + Pr
		Small size	5	2-3	Inc/Scr	Tr/Obl/Long	Diaphysis	Df + Pr
		Very small size	3	1-5	Inc	Obl/Long	Diaphysis	Df
	Flat bones	Large size	1	2-4	Inc	Obl	-	Df
		Small size	1	2	Inc	Obl	-	Df
		Very small size	1	2	Inc	Obl	-	Df
IV	Cranium	Large size	1	3	Inc	Obl	Frontal bone	Sk
		Medium size	1	2	Inc	Obl	Frontal bone	Sk
		Small size	2	1-4	Inc	Obl	Supraorbital margin, frontal bone	Sk
	Mandible	Equus ferus	1	4	Inc	Obl	Horiz. and vert. ramus, below M2-M3, buccal side	Df
		H. amphibius	1	1-8	Inc	Tr/Obl	Vert. ramus, buccal side	Df
		Dama sp.	2	2	Inc	Obl	Horiz. ramus, lingual and buccal sides	Vr + Df
		Cervus elaphus	2	3-4	Inc/Saw	Obl	Horiz. ramus, below M3, interalveolar area, lingual and buccal sides	Vr + Df
		Bos primigenius	3	1-12	Inc	Obl	Horiz. ramus, below M3, interalveolar area, lingual side	Vr
		Oryctolagus cuniculus	9	2	Inc/Saw	Tr/Obl/Long	Horiz. ramus, retromolar area, buccal side	Df
		Large size	1	1-4	Inc/Saw	Tr/Obl	Horiz. ramus, buccal side	Df
	Scapula	Sus scrofa	2	1-3	Inc	Obl/Long	Subscapularis fossa	Df
		Cervus elaphus	5	1-7	Inc	Tr/Obl/Long	Scapular spine, supraspinous and infraspinous fossa, lateral and superior border, posterior side	Df
		Bos primigenius	3	1-6	Inc	Obl/Long	Lateral border, posterior side	Df
		Oryctolagus cuniculus	4	1-4	Inc	Obl/Long	Lateral and superior border, posterior side	Df
		Corvidae	1	2	Inc	Obl	Prox. and middle-shaf, lateral side	Df
		Anas sp.	1	1	Inc	Obl	Middle-shaf, lateral side	Df
		Aythya sp.	1	2	Inc	Tr/Obl	Middle-shaf, anterior side	Df
		Large size	1	1	Inc	Obl	Scapular spine, posterior side	Df
		Medium size	2	2	Inc	Obl	Supraspinous fossa, posterior side	Df
	Pelvis	Sus scrofa	1	2	Inc	Obl/long	Pubis	Df
		Cervus elaphus	2	2-5	Inc/Scr	Tr/Obl/Long	Acetabular fossa edge, ischiopubic ramus, ilium	Dm + Df + Pr
		Bos primigenius	1	2	Inc	Obl/long	ilium	Df
		Oryctolagus cuniculus	5	2	Inc	Tr/Obl	Acetabular fossa edge, ilium	Dm + Df
		Testudo hermanni	2	1	Inc	Obl	Isquium	Da/Df
		Medium size	2	1-5	Inc	Tr/Obl/Long	Ilium, isquium, pubis	Df
	Vertebra	Large size	4	1-8	Inc	Tr/Obl	Spinous process	Df
		Medium size	5	1-14	Inc	Tr/Obl	Spinous process, transverse process	Df
		Small size	5	2-3	Inc	Tr/Obl	Spinous process, transverse process	Df
	Rib	Large size	9	1-6	Inc	Tr/Obl	Neck, shaft, ventral and dorsal sides	Vr + Df
		Medium size	11	1-3	Inc	Tr/Obl	Neck, shaft, ventral and dorsal sides	Vr + Df
		Small size	13	1-2	Inc	Obl	Shaft, ventral and dorsal sides	Vr + Df
	Furcula	Corvidae	2	2	Inc	Obl	Pectoral major, diaphysis	Df
	Coracoides	Columba sp.	2	1-5	Inc	Tr/Obl	Supracoracoideus area	Df
		Anas sp.	1	2-3	Inc/Saw	Tr	Scapulo-humeralis anterior	Da + Df
		Aythya sp.	4	1-4	Inc/Saw	Obl	Scapulo-humeralis anterior	Da + Df
	Humerus	Equus ferus	2	2-5	Inc/Saw	Tr/Obl	Diaphysis, prox. metaphysis, anterior and posterior sides	Df
		Dama sp.	3	1-6	Inc/Saw	Tr/Obl	Diaphysis, distal metaphysis, posterior side	Df
		Cervus elaphus	25	1-13	Inc/Saw	Tr/Obl	Prox. metaphysis, diaphysis, deltoid and lesser tuberosity, all sides	Df
		Bos primigenius	4	1-2	Inc/Saw	Tr/Obl	Diaphysis, deltoid and lesser tuberosity, lateral, medial and anterior sides	Df
		Hemitragus cedrensis	2	1-12	Inc/Saw	Tr/Obl	Diaphysis, prox. metaphysis, anterior side	Df
		Oryctolagus cuniculus	2	2-6	Inc	Obl	Distal metaphysis, anterior side	Df
		Columba sp.	2	2-3	Inc	Obl	Prox. shaft, medial and anterior side	Df
		Testudo hermanni	6	1-18	Inc	Tr/Obl	Distal end, distal and middle-shafts, all sides	Da + Df
		Small size	1	2	Inc	Obl	Diaphysis, anterior side	Df
	Radius	Equus ferus	1	3	Inc	Obl	Diaphysis, anterior side	Df
		Sus scrofa	1	1-5	Inc/Saw	Tr/Obl	Diaphysis, prox. metaphysis, medial side	Df
		Cervus elaphus	7	2-8	Inc/Saw	Tr/Obl	Diaphysis, prox. metaphysis, anterior, lateral and medial sides	Df
		Bos primigenius	2	4	Saw	Tr	Prox. metaphysis, medial and lateral sides	Df
		Hemitragus cedrensis	1	2	Inc	Obl	Diaphysis, anterior side	Df
		Oryctolagus cuniculus	6	1-5	Inc	Tr/Obl	Diaphysis, Prox. and distal metaphysis, anterior, lateral and medial sides	Df
		Columba sp.	2	2	Inc	Tr/Obl	Middle-shaft, lateral side	Df
		Anas sp.	2	2	Inc	Obl	Distal shaft, lateral side	Df
	Ulna	Equus hydruntinus	1	2	Inc	Tr/Obl	Middle diahysis, lateral side	Df
		Sus scrofa	1	3	Inc	Tr	Diahysis, posterior side	Df
		Cervus elaphus	3	3-5	Inc	Tr/Obl	Prox., middle and distal diahysis, posterior and lateral sides	Df
		Bos primigenius	1	3	Inc	Tr	Diahysis, posterior side	Df
		Oryctolagus cuniculus	2	1-5	Inc	Tr	Diahysis, posterior side	Df
		Phasianidae	1	1	Inc	Tr/Obl	Carporadial extensor	Df
	Femur	Equus ferus	3	1-4	Inc/Saw	Tr/Obl	Diaphysis, distal metaphysis, greater trochanter, posterior, lateral sides	Df
		Dama sp.	2	2-3	Inc/Saw	Obl	Distal metaphysis, posterior side	Df
		Cervus elaphus	9	1-10	Inc	Tr/Obl	Diaphysis, prox. and distal metaphysis, all sides	Df
		Bos primigenius	1	2-7	Inc/Scr	Tr/Obl/Long	Diaphysis, distal metaphysis, anterior and posterior sides	Df + Pr
		Hemitragus cedrensis	2	1-7	Inc	Obl	Diaphysis, lateral side	Df
		Oryctolagus cuniculus	2	1-3	Inc	Tr/Obl	Diaphysis, anterior and lateral sides	Df
		Galliformes	1	2	Inc/Saw	Obl	Middle-shaft, lateral side	Df
		Aythya sp.	1	2-3	Inc	Tr/Obl	Distal and middle-shaft, anterior and lateral/medial sides	Df
		Testudo hermanni	2	1-5	Inc	Tr/Obl	Shaft, anterior and lateral sides	Df
		Large size	1	2	Inc	Tr	Prox. metaphysis, lateral/medial side	Df
		Small size	1	1-4	Inc/Saw	Obl	Diaphysis, lateral/medial side	Df
	Tibia	Equus ferus	4	1-3	Inc/Saw	Tr/Obl	Diaphysis, popliteus area, posterior and lateral/medial sides	Df
		Dama sp.	3	2-3	Inc	Tr/Obl	Prox. metaphysis, diaphysis, posterior and medial sides	Df
		Cervus elaphus	14	2-5	Inc/Saw	Tr/Obl	Prox. and distal metaphysis, diaphysis, popliteus area, all sides	Df
		Bos primigenius	4	1-3	Inc/Scr	Obl/Long	Diaphysis, lateral/medial side	Df + Pr
		Hemitragus cedrensis	2	1-2	Inc	Obl	Diaphysis, anterior side	Df
		Oryctolagus cuniculus	9	1-6	Inc	Tr/Obl	Diaphysis, prox. and distal metaphysis, anterior, posterior and lateral sides	Df
	(Tibiotarsus)	Corvidae	1	2	Inc	Obl	Middle-shaft, posterior side	Df
	(Tibiotarsus)	Galliformes	1	2-3	Saw	Tr	Middle-shaft, lateral and medial sides	Df
	(Tibiotarsus)	Aythya sp.	2	2	Inc/Saw	Tr/Obl	Prox. and middle-shaft, lateral and posterior sides	Df
		Testudo hermanni	1	1	Inc	Tr	Shaft, lateral side	Df
		Large size	1	5	Inc	Obl	Diaphysis, medial/lateral side	Df
		Medium size	1	7	Inc	Obl	Diaphysis, medial/lateral side	Df
	Fibula	Vulpes vulpes	1	2	Saw	Obl	Diaphysis, lateral side	Df
		Panthera leo spelaea	2	2	Inc	Tr	Diaphysis, lateral side	Df
		Carnivora unident.	1	6	Inc	Obl	Diaphysis, medial/lateral sides	Df
		Passeriformes	1	4	Saw	Tr	Prox. shaft, lateral side	Df
	Astragalus	Bos primigenius	1	4	Inc	Obl	Hallucis longusflexor area	Sk
	Calcaneus	Oryctolagus cuniculus	2	5	Inc	Tr/Obl	Fibular (peroneal) tubercle	Sk
	Metacarpus	Equus ferus	1	3	Inc	Obl	Diaphysis, medial side	Sk
		Sus scrofa	2	2-5	Saw	Obl	Prox. metaphysis, anterior side	Sk
		Dama sp.	2	1-3	Inc	Tr/Obl	Diaphysis, lateral side	Sk
		Cervus elaphus	11	1-4	Inc/Saw	Tr/Obl	Diaphysis, prox. metaphysis, all sides	Sk
		Bos primigenius	4	1-4	Inc/Saw	Obl	Diaphysis, prox. metaphysis, anterior, lateral and medial sides	Sk
		Hemitragus cedrensis	2	1-2	Inc	Tr/Obl	Diaphysis, medial side	Sk
		Oryctolagus cuniculus	8	2-5	Inc/Saw	Tr/Obl/Long	Diaphysis, prox. and distal metaphysis, anterior and posterior sides	Sk
	(Carpometacarpus)	Phasianidae	1	3	Inc	Obl	Proximal end, lateral-anterior side	Df/Fr?
	(Carpometacarpus)	Columba sp.	1	2	Inc	Tr/Obl	Proximal end, lateral-anterior side	Df/Fr?
	(Carpometacarpus)	Anas sp.	1	3	Inc	Obl	Proximal end, lateral-anterior side	Df/Fr?
	Metatarsus	Sus scrofa	1	3	Inc	Obl/Long	Diaphysis, posterior side	Sk
		Dama sp.	2	1-3	Inc	Obl	Diaphysis, medial and lateral sides	Sk
		Cervus elaphus	19	1-9	Inc/Saw/Scr	Tr/Obl/Long	Diaphysis, prox. metaphysis, lateral/medial sides	Sk + Pr
		Bos primigenius	5	2-4	Inc/Saw	Obl/Long	Diaphysis, anterior, lateral and medial sides	Sk
		Hemitragus cedrensis	2	1-2	Inc	Tr/Obl	Diaphysis, lateral/medial sides	Sk
		Oryctolagus cuniculus	15	1-5	Inc/Saw	Tr/Obl	Diaphysis, prox. and distal metaphyses, anterior, posterior and lateral sides	Sk
	Metapodials	Equus ferus	1	1	Inc	Obl	Diaphysis, lateral/medial sides	Sk
		H. amphibius	1	2	Inc	Obl	Diaphysis, metaphysis, lateral/medial sides	Sk
		Dama sp.	1	2	Inc	Obl	Diaphysis, lateral/medial sides	Sk
		Cervus elaphus	12	1-5	Inc/Saw	Tr/Obl	Diaphysis, prox. and distal metaphyses, lateral/medial sides	Sk
		Bos primigenius	2	1-3	Inc/Saw	Tr/Obl	Diaphysis, prox. and distal metaphyses, lateral/medial sides	Sk
		Oryctolagus cuniculus	3	2	Inc	Obl	Diaphysis, prox. metaphysis, medial/lateral side	Sk
		Large size	5	1-6	Inc/Saw	Tr/Obl	Diaphysis	Sk
		Medium size	1	4	Inc	Obl	Diaphysis	Sk
		Small size	1	2	Inc	Obl	Diaphysis	Sk
	Phalanx	Lynx pardina	1	2	Inc	Tr	Distal metaphysis, palmar and lateral sides	Sk
		Equus hydruntinus	1	2	Inc	Tr	Distal metaphysis, palmar and lateral sides	Sk
		H. amphibius	1	2	Inc	Tr	Prox. metaphysis	Sk
		Sus scrofa	1	3	Inc	Obl	Distal metaphysis, lateral side	Sk
		Dama sp.	1	2	Inc	Obl	Diaphysis, lateral side	Sk
		Cervus elaphus	8	1-5	Inc/Saw	Tr/Obl	Diaphysis, prox. and distal metaphysis, distal epiphysis, palmar, dorsal and lateral sides	Sk
		Bos primigenius	1	1-3	Inc	Tr/Obl	Diaphysis, dorsal side	Sk
		Oryctolagus cuniculus	25	1-3	Inc/Saw	Tr/Obl/Long	Diaphysis, dorsal and palmar sides	Sk
	Long bones	Oryctolagus cuniculus	19	1-8	Inc	Tr/Obl	Diaphysis	Df
		Aves unident.	3	2-5	Inc	Obl	Prox. and middle-shaft	Df
		Very large size	1	2-3	Inc	Obl	Diaphysis	Df
		Large size	178	1-12	Inc/Saw/Scr	Tr/Obl/Long	Diaphysis	Df + Pr
		Medium size	722	1-10	Inc/Saw/Scr	Tr/Obl/Long	Diaphysis	Df + Pr
		Small size	327	1-8	Inc/Saw	Tr/Obl	Diaphysis	Df
		Very small size	7	2-8	Inc	Tr/Obl	Diaphysis	Df
		Unident.	5	1-5	Inc	Obl	Diaphysis	Df
	Flat bones	Very large size	1	2	Inc	Tr/Obl	-	Df
		Large size	20	1-6	Inc/Scr	Tr/Obl/Long	-	Df + Pr
		Medium size	63	1-9	Inc/Saw	Tr/Obl	-	Df
		Small size	24	1-4	Inc/Saw	Tr/Obl	-	Df
	Carapace	Testudo hermanni	28	1-6	Inc/Scr	Obl/Tr	Costal and neural bones, ventral side	Vr
	Plastron	Testudo hermanni	10	1-12	Inc/Scr	Obl/Tr	Hypoplastron, xiphiplastron, hyoplastron bones, ventral side	Vr
Cm= Cut-marks; Inc= incisions; Saw= sawing marks; Scr= Scrape marks; Sk= Skinning; Df = Defleshing; Da= Disarticulation; Dm= Dismembering; Vr= viscera removal; Pr= Periosteum removal; Tr=Tendon removal; Fr= Feather removal
