# Supplementary material for: Learning by Heart: Cultural Patterns in the Faunal Processing Sequence during the Middle Pleistocene
Source: PLoS One. 2013 Feb 20;8(2):e55863. doi: 10.1371/journal.pone.0055863 (PMC3577810; doi:10.1371/journal.pone.0055863)
Supplement: Table S4 — Bone density data estimated by Lyman [22] and Lam et al. [47] , NISP with percussion notches and correlation coefficient by means Spearman’s rho and Kendall’s tau from TD10-1 and Level IV. (XLS) [file pone.0055863.s004.xls]

## Sheet: Table S4
Table S4.
Bone density data estimated by Lyman [22] and Lam et al. [47], NISP with percussion notches and correlation coefficient by means Spearman’s rho and Kendall’s tau from TD10-1 and Level IV
Humerus	Density				NISP Percussion notches
					TD10-1				XVIIc				XVIIa				XI				IV
	Equus	Bison	Cervus	Ovis	Equus	Bison sp.	Cervus elaphus	Small size	Equus ferus	Bos primigenius	Cervus elaphus	Hemitragus bonali/Dama sp.	Equus ferus	Bos primigenius	Cervus elaphus	Dama sp.	Equus ferus	Bos primigenius	Cervidae indet.	Hemitragus bonali	Equus ferus	Bos primigenius and large-sized animals	Cervidae	Hemitragus cedrensis	Density (Total)	TD10-1	IV
Prox. epihysis (1)	0.23	0.24	0.24	0.13																					0.21	0	0
Prox. metaphysis (2)	0.25	0.25	0.25	0.22			3																		0.2425	3	0
Diaphysis (3)	0.64	0.45	0.53	0.42	1		3								1								2		0.51	4	2
Distal metaphysis (4)	0.55	0.48	0.63	0.37	1	1	4				6				3						1	4	13	1	0.5075	6	19
Distal epiphysis (5)	0.36	0.38	0.39	0.34																					0.3675	0	0
NISP Total percussion notches					2	1	10				6				4						1	4	15	1
NISP Total percussion notches								13				6				4				0				21
Radius	Density				NISP Percussion notches
					TD10-1				XVIIc				XVIIa				XI				IV
	Equus	Bison	Cervus	Ovis	Equus ferus	Bison sp.	Cervus elaphus	Small size	Equus ferus	Bos primigenius	Cervus elaphus	Hemitragus bonali/Dama sp.	Equus ferus	Bos primigenius	Cervus elaphus	Dama sp.	Equus ferus	Bos primigenius	Cervidae indet.	Hemitragus bonali	Equus ferus	Bos primigenius	Cervus elaphus	Hemitragus cedrensis/Dama sp.	Density (Total)	TD10-1	IV
Prox. epihysis (1)	0.37	0.48	0.42	0.35																					0.405	0	0
Prox. metaphysis (2)	0.51	0.56	0.62	0.36		2	3												1						0.5125	5	0
Diaphysis (3)	0.84	0.62	0.68	0.52		1	2				2				2				1			1	1		0.665	3	2
Distal metaphysis (4)	0.43	0.42	0.38	0.19			1																		0.355	1	0
Distal epiphysis (5)	0.42	0.35	0.43	0.21																					0.3525	0	0
NISP Total percussion notches						3	6				2				2				2			1	1
NISP Total percussion notches								9				2				2				2				2
Femur	Density				NISP Percussion notches
					TD10-1				XVIIc				XVIIa				XI				IV
	Equus	Bison	Cervus	Ovis	Equus ferus	Bison sp.	Cervus elaphus	Small size	Equus ferus	Bos primigenius	Cervus elaphus	Hemitragus bonali/Dama sp.	Equus ferus	Bos primigenius	Cervus elaphus	Dama sp.	Equus ferus	Bos primigenius	Cervidae indet.	Hemitragus bonali	Equus ferus	Bos primigenius	Cervus elaphus	Small size	Density (Total)	TD10-1	IV
Prox. epihysis (1)	0.3	0.34	0.36	0.16																					0.29	0	0
Prox. metaphysis (2)	0.36	0.34	0.33	0.2			3												1						0.3075	3	0
Diaphysis (3)	0.59	0.45	0.57	0.36	1	1	2	1			2		1		1							1	2	1	0.4925	5	4
Distal metaphysis (4)	0.46	0.36	0.37	0.24			3	1																	0.3575	4	0
Distal epiphysis (5)	0.3	0.26	0.28	0.22																					0.265	0	0
NISP Total percussion notches					1	1	8	2			2		1		1				1			1	2	1
NISP Total percussion notches								12				2				2				1				4
Tibia	Density				NISP Percussion notches
					TD10-1				XVIIc				XVIIa				XI				IV
	Equus	Bison	Cervus	Ovis	Equus ferus	Bison sp.	Cervus elaphus	Small size	Equus ferus	Bos primigenius	Cervus elaphus	Hemitragus bonali/Dama sp.	Equus ferus	Bos primigenius	Cervus elaphus	Dama sp.	Equus ferus	Bos primigenius	Cervidae indet.	Hemitragus bonali	Equus ferus	Bos primigenius	Cervus elaphus	Hemitragus cedrensis	Density (Total)	TD10-1	IV
Prox. epihysis (1)	0.3	0.41	0.3	0.16																					0.2925	0	0
Prox. metaphysis (2)	0.44	0.58	0.32	0.2	1	1	2																		0.385	4	0
Diaphysis (3)	0.82	0.76	0.74	0.59			6	1			3		2		3						1			1	0.7275	7	2
Distal metaphysis (4)	0.55	0.44	0.51	0.36			4												1		3	2	9		0.465	4	14
Distal epiphysis (5)	0.45	0.41	0.5	0.28																					0.41	0	0
NISP Total percussion notches					1	1	12	1			3		2		3				1		4	2	9	1
NISP Total percussion notches								15				3				5				1				16
Metacarpal	Density				NISP Percussion notches
					TD10-1				XVIIc				XVIIa				XI				IV
	Equus	Bison	Cervus	Ovis	Equus ferus	Bison sp.	Cervus elaphus	Small size	Equus ferus	Bos primigenius	Cervus elaphus	Hemitragus bonali/Dama sp.	Equus ferus	Bos primigenius	Cervus elaphus	Dama sp.	Equus ferus	Bos primigenius	Cervidae indet.	Hemitragus bonali	Equus ferus	Bos primigenius	Cervus elaphus	Hemitragus cedrensis/Dama sp.	Density (Total)	TD10-1	IV
Prox. epihysis (1)	0.55	0.59	0.56	0.4																					0.525	0	0
Prox. metaphysis (2)	0.66	0.63	0.69	0.55			2																		0.6325	2	0
Diaphysis (3)	0.84	0.69	0.72	0.67			7				2				1					1	1	3	3		0.73	7	7
Distal metaphysis (4)	0.67	0.5	0.58	0.54																					0.5725	0	0
Distal epiphysis (5)	0.6	0.53	0.51	0.38																					0.505	0	0
NISP Total percussion notches							9				2				1					1	1	3	3
NISP Total percussion notches								9				2				1				1				7
Metatarsal	Density				NISP Percussion notches
					TD10-1				XVIIc				XVIIa				XI				IV
	Equus	Bison	Cervus	Ovis	Equus ferus	Bison sp.	Cervus elaphus	Small size	Equus ferus	Bos primigenius	Cervus elaphus	Hemitragus bonali/Dama sp.	Equus ferus	Bos primigenius	Cervus elaphus	Dama sp.	Equus ferus	Bos primigenius	Cervidae indet.	Hemitragus bonali	Equus	Bos	Cervus elaphus	Hemitragus cedrensis	Density (Total)	TD10-1	IV
Prox. epihysis (1)	0.59	0.52	0.55	0.43																					0.5225	0	0
Prox. metaphysis (2)	0.75	0.59	0.65	0.53																					0.63	0	0
Diaphysis (3)	0.91	0.67	0.74	0.68			5					1	1		3				1		1	1	5		0.75	5	7
Distal metaphysis (4)	0.71	0.51	0.57	0.51	1		4																		0.575	5	0
Distal epiphysis (5)	0.6	0.48	0.5	0.39																					0.4925	0	0
NISP Total percussion notches					1		9					1	1		3				1		1	1	5
NISP Total percussion notches								10				1				4				1				7
																									Rho Spearman	With prox/distal epiphysis				Rho Spearman	Without prox/distal epiphysis
																									0	Density	TD10-1	IV		0	Density	TD10-1	IV
																									Density	0	0.018953	0.0097213		Density	0	0.19686	0.15302
																									TD10-1	0.42587	0	-		TD10-1	0.31907	0	-
																									IV	0.46444	-	0		IV	0.35117	-	0
																									Tau-Kendall	With prox/distal epiphysis				Tau-Kendall	Without prox/distal epiphysis
																									0	Density	TD10-1	IV		0	Density	TD10-1	IV
																									Density	0	0.0089923	0.0040881		Density	0	0.10805	0.098143
																									TD10-1	0.33661	0	-		TD10-1	0.2773	0	-
																									IV	0.36997	-	0		IV	0.28539	-	0
References cited in the manuscript
[22] Lyman RL (1994) Vertebrate Taphonomy. Cambridge: Cambridge University Press. 552 p.
[47] Lam YM, Chen X, Pearson OM (1999) Intertaxonomic Variability in patterns of bone density and the differential representation of bovid, cervid, and equid elements in the archaeological record. Am Antiq 64: 343-362.
